# Supplementary material for: Depth and Seasonality of Soil Respiration in Caragana korshinskii Plantation on the Loess Plateau
Source: Plants (Basel). 2025 Oct 1;14(19):3038. doi: 10.3390/plants14193038 (PMC12525916; doi:10.3390/plants14193038)
Supplement: Supplementary file 1 [file plants-14-03038-s001.zip]

Archive with 1 entries (1 files):
- plants-3865601-supplementary.pdf
